# Supplementary material for: Prevalence of Diarrhoeagenic Escherichia coli among Children Aged between 0–36 Months in Peri-Urban Areas of Lusaka
Source: Microorganisms. 2023 Nov 17;11(11):2790. doi: 10.3390/microorganisms11112790 (PMC10673189; doi:10.3390/microorganisms11112790)
Supplement: Supplementary file 1 [file microorganisms-11-02790-s001.zip]

Archive with 3 entries (3 files):
- Co-infections Supplementary Table S3.xlsx
- DEC Risk Factors - Supplementary Table S1.xlsx
- Pathogen Combination_supplementary file Table S2.pdf
