# Supplementary material for: Prevalence of Diarrhoeagenic Escherichia coli among Children Aged between 0–36 Months in Peri-Urban Areas of Lusaka
Source: Microorganisms. 2023 Nov 17;11(11):2790. doi: 10.3390/microorganisms11112790 (PMC10673189; doi:10.3390/microorganisms11112790)
Supplement: Supplementary file 1 [file microorganisms-11-02790-s001.zip › Co-infections Supplementary Table S3.xlsx]

## Sheet: Table 1
Table S3. Background Characteristics against infection status
Factor		Total N = 469	Mono-infection (n = 233, 49.7%)	Co-infection (n = 236, 50.3%)	P-value
		n (% of total)	n (%)	n (%)
Age Cat (Months)	<1	183 (39.0)	97 (53.0)	86 (47.0)	0.150
	1-2	204 (43.5)	91 (44.6)	113 (55.4)
	2-3	82 (17.5)	45 (54.9)	37 (45.1)
Sex	Male	260 (55.4)	131 (50.4)	129 (49.6)	0.734
	Female	209 (44.6)	102 (48.8)	107 (51.2)
Primary Care Giver	Mother	400 (85.3)	201 (50.2)	199 (49.8)	0.552
	Other	69 (14.7)	32 (46.4)	37 (53.6)
Breast Feeding	No	22 (4.7)	10 (45.5)	12 (54.5)	0.695
	Yes	400 (85.3)	199 (49.8)	201 (50.2)
	Don't know	4 (0.9)	2 (50.0)	2 (50.0)
	Missing	43 (9.2)	22 (51.2)	21 (48.8)
Primary Care Giver Age (Years)	18-24	115 (24.5)	59 (51.3)	56 (48.7)	0.422
	25-34	182 (38.8)	84 (46.2)	98 (53.8)
	35+	56 (11.9)	31 (55.4)	25 (44.6)
	Missing	116 (24.7)	59 (50.9)	57 (49.1)
Marital Status	Married	372 (79.3)	183 (49.2)	189 (50.8)	0.140
	Single	19 (4.1)	6 (31.6)	13 (68.4)
	Divorced/Separated/Sidowed	78 (16.6)	44 (56.4)	34 (43.6)
Education Level	No formal education	16 (3.4)	6 (37.5)	10 (62.5)	0.588
	Primary	129 (27.5)	66 (51.2)	63 (48.8)
	Secondary/Post-Secondary	324 (69.1)	161 (49.7)	163 (50.3)
Social Economic Status	Lowest	176 (37.5)	87 (49.4)	89 (50.6)	0.960
	Middle	164 (35.0)	83 (50.6)	81 (49.4)
	High	90 (19.2)	44 (48.9)	46 (51.1)
	Missing	39 (8.3)	19 (48.7)	20 (51.3)
Source of Drinking Water	Piped to house/Yard/Well	129 (27.5)	61 (47.3)	68 (52.7)	0.577
	Public tab/Borehole	287 (61.2)	145 (50.5)	142 (49.5)
	Other	13 (2.8)	8 (61.5)	5 (38.5)
	Missing	40 (8.5)	19 (47.5)	21 (52.5)
Share Toilet Facility	No	79 (16.8)	39 (49.4)	40 (50.6)	0.901
	Yes	345 (73.6)	173 (50.1)	172 (49.9)
	Missing	45 (9.6)	21 (46.7)	24 (53.3)
