# Supplementary material for: Prevalence of Diarrhoeagenic Escherichia coli among Children Aged between 0–36 Months in Peri-Urban Areas of Lusaka
Source: Microorganisms. 2023 Nov 17;11(11):2790. doi: 10.3390/microorganisms11112790 (PMC10673189; doi:10.3390/microorganisms11112790)
Supplement: Supplementary file 1 [file microorganisms-11-02790-s001.zip › DEC Risk Factors - Supplementary Table S1.xlsx]

## Sheet: Sheet1
	Table S1: Risk factors of DEC Infection
	Factor		EPEC					EAEC					ETEC					EIEC
			Crude Odds (95% CI)	P-value	Adjusted Crude Odds (95% CI)	P-value		Crude Odds (95% CI)	P-value	Adjusted Crude Odds (95% CI)	P-value		Crude Odds (95% CI)	P-value	Adjusted Crude Odds (95% CI)	P-value		Crude Odds (95% CI)	Global P-value	Adjusted Crude Odds (95% CI)	P-value
	Age (Months)	<12	ref	0.496				ref	< 0.001	ref	< 0.001		ref	0.002	ref	0.004		ref	< 0.001	ref	< 0.001
		12-23	1.22 (0.85, 1.75)					0.39 (0.27, 0.57)		0.39 (0.27, 0.57)			2.06 (1.37, 3.10)		2.02 (1.31, 3.14)			2.54 (1.53, 4.21)		2.54 (1.53, 4.21)
		24-36	1.01 (0.64, 1.61)					0.25 (0.15, 0.41)		0.25 (0.15, 0.41)			1.76 (1.06, 2.94)		1.90 (1.11, 3.27)			3.75 (2.10, 6.70)		3.75 (2.10, 6.70)
	Sex	Male	ref	0.564				ref	0.384				ref	0.716				ref	0.220
		Female	0.91 (0.66, 1.26)					1.16 (0.83, 1.61)					0.94 (0.66, 1.34)					1.29 (0.86, 1.93)
	Caregiver	Mother	ref	0.539				ref	0.917				ref	0.083	ref	0.366		ref	0.803
		Other	0.86 (0.54, 1.38)					1.03 (0.64, 1.64)					1.53 (0.95, 2.47)		1.39 (0.69, 2.78)			1.07 (0.61, 1.89)
	Breast Feeding	No	ref	0.970				ref	0.208				ref	0.985				ref	0.702
		Yes	0.99 (0.46, 2.11)					0.61 (0.29, 1.31)					1.01 (0.43, 2.34)					1.21 (0.45, 3.27)
	Caregiver's age	18-24	ref	0.674				ref	0.808				ref	0.704				ref	0.498
		25-34	0.96 (0.64, 1.46)					1.15 (0.75, 1.76)					1.17 (0.75, 1.85)					1.05 (0.63, 1.75)
		35+	0.87 (0.44, 1.37)					1.09 (0.61, 1.93)					0.97 (0.52, 1.81)					0.69 (0.32, 1.46)
	Household Head’s marital Status	Married	ref	0.156	ref	0.160		ref	0.420				ref	0.315				ref	0.050
		Single	1.24 (0.54, 2.86)		1.07 (0.45, 2.51)			1.26 (0.53, 2.90)					0.68 (0.25, 1.88)					2.02 (0.83, 4.90)
		Divorced/Separated/Widowed	0.65 (0.41, 1.04)		0.55 (0.29, 1.04)			1.33 (0.85, 2.09)					1.35 (0.85, 2.16)					0.56 (0.29, 1.07)
	Mother’s Highest level of Education	No formal education	ref	0.023	ref	0.057		ref	0.799				ref	0.669				ref	0.814
		Primary	0.38 (0.13, 1.13)		0.37 (0.13, 1.10)			1.25 (0.45, 3.49)					0.63 (0.23, 1.73)					1.17 (0.32, 4.28)
		Secondary/Post-Secondary	0.28 (0.10, 0.81)		0.31 (0.11, 0.89)			1.34 (0.49, 3.65)					0.66 (0.25, 1.75)					1.32 (0.37, 4.65)
	Social Economic Status	Lowest	ref	0.044	ref	0.173		ref	0.969				ref	0.089	ref	0.017		ref	0.183
		Middle	0.77 (0.52, 1.12)		0.76 (0.55, 1.12)			1.00 (0.68, 1.47)					1.25 (0.81, 1.91)		1.35 (0.86, 2.10)			1.54 (0.96, 2.50)
		Highest	0.56 (0.35, 0.89)		0.59 (0.37, 0.96)			0.95 (0.59, 1.50)					1.73 (1.06, 2.82)		2.21 (1.28, 3.80)			1.41 (0.80, 2.47)
	Source of Drinking Water	Piped into house/yard/well	ref	0.365				ref	0.906				ref	0.161	ref	0.013		ref	0.102
		Public tap/borehole	1.29 (0.89, 1.86)					1.06 (0.73, 1.54)					1.41 (0.93, 2.13)		1.95 (1.22, 3.09)			0.70 (0.45, 1.08)
		Other	0.97 (0.35, 2.67)					0.88 (0.31, 2.48)					0.66 (0.18, 2.42)		0.95 (0.25, 3.58)			0.19 (0.03, 1.46)
	Toilet Facility	Shared	ref	0.823				ref	0.809				ref	0.337				ref	0.576
		Private	0.95 (0.61, 1.47)					0.95 (0.61, 1.48)					0.79 (0.50, 1.27)					1.17 (0.67, 2.06)
	NOTE: - Crude odds p-value based on Wald Test - Adjusted odds p-value based on likelihoodratio test
